# Supplementary material for: Design, Synthesis, Electrochemical, and Biological Evaluation of Fluorescent Chlorido[N,N′-bis(methoxy/hydroxy)salicylidene-1,2-bis(4-methoxyphenyl)ethylenediamine]iron(III) Complexes as Anticancer Agents
Source: J Med Chem. 2023 Nov 28;66(23):15916–25. doi: 10.1021/acs.jmedchem.3c01359 (PMC10726350; doi:10.1021/acs.jmedchem.3c01359)
Supplement: Supplementary file 2 — jm3c01359_si_002.csv [file jm3c01359_si_002.csv]

compound	SMILES	MDA-MB 231 IC50 (µM) Proliferation	HL-60 IC50 (µM) Proliferation	MDA-MB 231 IC50 (µM) Metabolic activity	HL-60 IC50 (µM) Metabolic Activity
C1	Cl[Fe]OC1=C(OC)C=CC=C1/C=N/C(C(/N=C/C2=CC=CC(OC)=C2O)C3=CC=C(OC)C=C3)C4=CC=C(OC)C=C4	>20	>20	>20	>20
C2	Cl[Fe]OC1=CC(OC)=CC=C1/C=N/C(C(/N=C/C2=CC=C(OC)C=C2O)C3=CC=C(OC)C=C3)C4=CC=C(OC)C=C4	1.097	>20	4.179	>20
C3	Cl[Fe]OC1=CC=C(OC)C=C1/C=N/C(C(/N=C/C2=CC(OC)=CC=C2O)C3=CC=C(OC)C=C3)C4=CC=C(OC)C=C4	>20	>20	>20	>20
C4	Cl[Fe]OC1=C(O)C=CC=C1/C=N/C(C(/N=C/C2=CC=CC(O)=C2O)C3=CC=C(OC)C=C3)C4=CC=C(OC)C=C4	>20	>20	>20	>20
C5	Cl[Fe]OC1=CC(O)=CC=C1/C=N/C(C(/N=C/C2=CC=C(O)C=C2O)C3=CC=C(OC)C=C3)C4=CC=C(OC)C=C4	>20	>20	>20	>20
C6	Cl[Fe]OC1=CC=C(O)C=C1/C=N/C(C(/N=C/C2=CC(O)=CC=C2O)C3=CC=C(OC)C=C3)C4=CC=C(OC)C=C4	>20	>20	>20	>20
Cisplatin	N[Pt](Cl)(Cl)N	0.3697	1.661	27.927	4.592
